# Supplementary material for: Conflict and cooperation in paranoia: a large-scale behavioural experiment
Source: Psychol Med. 2017 Oct 17;48(9):1523–31. doi: 10.1017/S0033291717003075 (PMC6088528; doi:10.1017/S0033291717003075)
Supplement: Supplementary file 1 [file S0033291717003075sup.zip]

Archive with 2 entries (2 files):
- S0033291717003075sup002.docx
- S0033291717003075sup001.pdf
